# Supplementary material for: Relationship between the rate of change in lamina cribrosa depth and the rate of retinal nerve fiber layer thinning following glaucoma surgery
Source: PLoS One. 2018 Nov 6;13(11):e0206040. doi: 10.1371/journal.pone.0206040 (PMC6219770; doi:10.1371/journal.pone.0206040)
Supplement: S1 Table — (XLSX) [file pone.0206040.s001.xlsx]

## Sheet: Sheet1
Patient	Sex	Age	Eye/Surgery	follow-up time (months)	CCT	AL (axial length)	IOP GAT base	IOP GAT 1pv	IOP GAT 3pv	IOP GAT 6pv	IOP GAT-FUpv	MD base	PSD base	MD 1pv	PSD 1pv	MD 3pv	PSD 3pv	MD 6pv	PSD 6pv	MD Fupv	PSD Fupv	OCT RNFL base	MEAN	TS	T	TI	NS	N	NI	OCT RNFL 1pv	MEAN	TS	T	TI	NS	N	NI	OCT RNFL 3pv	MEAN	TS	T	TI	NS	N	NI	OCT RNFL 6pv	MEAN	TS	T
1	F	72	RE - trab	24	552	23.49	17	6	6	6	6	-7.9	5.95	-7.9	6.25	-7.9	7.19	-7	6.6	-7.86	7.27		53	53	34	79	53	45	79		66	56	40	70	66	45	77		51	53	31	63	64	47	73		50	53	36
2	F	69	RE - trab	23	527	22.76	23	6	6	6	9	-5.27	2.43	-5.59	3.37	-3.75	2.19	-5.18	1.93	-6.1	3.5		55	62	52	90	50	41	56		60	67	56	96	55	44	61		64	72	64	103	60	42	65		62	73	54
3	F	64	RE - trab	22	542	21.38	18	4	6	8	12	-1	1.59	-2.29	2.61	-2.92	2.17	-5.26	2.08	-3.09	2.06		52	83	42	48	48	41	72		62	92	47	55	68	46	94		69	94	48	62	82	57	102		60	91	46
4	M	63	RE - trab	22	511	23.14	28	11	7	7	18	-30.45	5.22	-30.15	5.37	-31.06	4	-29.75	5.59	-30.59	4		55	65	55	58	61	41	65		48	49	46	50	54	38	60		47	53	40	47	57	39	57		55	65	55
5	M	74	LE - trab	24	533	25.48	18	7	7	11	19	-3.07	2.17	-3.07	2.61	-2.49	1.95	-3.99	2.38	-4.88	4.24		80	94	69	126	71	59	97		78	88	67	121	62	55	106		76	93	65	118	72	53	89		73	89	65
6	M	67	LE - trab	21	494	23.2	23	7	16	16	20	-24.04	9.78	-20.7	12.09	-23.62	8.52	-23.23	9.62	-23.44	9.78		50	58	33	75	54	47	57		53	57	34	74	58	52	62		67	57	40	80	58	54	63		67	74	47
7	M	79	LE - trab	20	533	23.94	30	8	11	15	11	-12.89	7.51	-12.34	7.76	-11.59	7.05	-11.66	7.89	-13.48	12.37		53	49	41	67	61	36	95		60	50	41	67	61	28	96		44	42	36	59	60	26	86		47	41	37
8	M	62	RE - trab	20	548	22.94	28	7	6	9	10	-12.12	9.82	-13.39	10.61	-10.64	11.11	-10.65	8.72	-12.43	11.9		61	93	57	57	71	49	52		75	116	63	62	92	69	63		52	79	49	50	57	43	42		47	81	43
9	F	58	RE - trab	20	521	21.15	32	7	9	9	8	-30.18	5.78	-28.53	6.41	-29.06	6.21	-27.71	7.16	-29.61	5.4		51	48	39	73	56	48	56		69	64	70	78	70	63	70		44	45	39	52	48	41	48		44	49	34
10	F	72	LE - trab	19	605	23	16	6	6	6	8	-18.9	13.39	-16.49	10.01	-19.51	11.22	-18.88	10.42	-20.03	11.78		47	59	45	35	38	44	66		63	71	54	39	55	69	94		58	69	50	39	57	62	95		52	61	43
11	F	73	LE - trab	19	532	23.6	29	7	12	7	10	-2.67	2.05	-2.68	1.74	-3.05	1.97	-2.78	1.82	-2.81	2.07		67	99	48	97	81	63	77		67	91	43	86	77	63	70		63	91	40	84	79	59	72		65	90	39
12	F	69	RE - trab	18	546	22.68	20	7	17	18	20	-19.61	8.39	-19.66	10.27	-18.89	10.37	-19.53	9.62	-19.53	10.96		44	59	42	33	47	39	52		56	62	42	34	48	39	51		42	58	38	34	46	39	47		42	56	37
13	M	43	LE - trab	12	524	25.96	56	12	10	14	13	-30.3	5.88	-27.59	8.89	-27.55	8.77	-24.38	10.06	-23.75	10.72		37	42	55	30	37	25	29		31	40	50	24	34	14	22		31	31	55	26	31	17	19		29	31	44
14	M	43	RE - trab	12	516	25.77	42	13	11	12	13	-2.75	1.84	-3.81	2.03	-2.53	1.62	-2.24	1.47	-3.24	1.95		81	118	61	118	91	63	74		87	127	70	126	98	66	73		79	117	62	107	90	62	68		78	114	60
15	F	70	RE - trab	18	469	23.62	31	7	7	6	7	-29.36	7.56	-29.55	5.66	-29.27	7.42	-29.84	7.17	-29.51	7.94		58	80	45	49	87	57	43		64	86	54	49	78	68	56		51	82	44	38	60	51	37		46	78	49
16	F	69	LE - trab	12	545	22.7	28	7	13	13	19	-14.67	10.32	-13.41	10.62	-13.31	10.95	-10.43	8.78	-15.45	11.46		48	72	51	32	51	44	43		50	72	57	31	57	43	54		52	76	43	32	55	51	47		46	69	52
17	F	53	LE - NPDS	24	486	23.07	18	8	9	17	14	-18.18	13.43	-18.84	12.9	-19.05	14.13	-19.01	13.53	-20.82	13.84		48	31	37	61	39	41	95		45	32	43	86	69	45	110		44	33	27	59	44	40	96		46	29	34
18	F	54	RE - NPDS	29	510	23.32	26	6	7	12	15	-6.19	5.64	-5.42	3.37	-7.04	5.32	-5.64	2.7	-7.2	5.52		58	78	68	67	40	46	54		56	73	58	49	37	42	47		49	66	59	53	37	39	43		43	62	55
19	F	83	LE - NPDS	24	542	23.18	17	4	5	8	10	-6.54	2.56	-5.1	2.03	-5.03	4.88	-5	2.76	-4.2	2.93		75	87	46	110	60	56	106		70	86	46	92	78	57	102		72	81	44	97	73	54	131		68	82	43
20	M	79	RE - NPDS	21	535	24.5	16	13	12	14	12	-28.21	8	-28.22	6.71	-25.81	9.84	-25.51	8.6	-27.79	7.7		60	75	58	61	57	53	63		86	76	73	70	56	59	47		62	81	64	63	59	54	59		59	78	57
21	M	69	LE - NPDS	21	527	23.75	25	10	10	10	14	-28.8	7.58	-27.14	8.68	-26.64	8.86	-29.58	5.96	-29.01	6.91		65	55	75	76	39	64	74		65	57	68	82	45	64	73		61	54	66	72	43	59	66		62	56	67
22	M	66	LE - NPDS	20	542	23.43	24	7	11	12	19	-26.24	8.39	-24.92	8.98	-25.79	9.08	-26.22	9.71	-26.22	10.16		39	49	37	81	17	20	31		42	51	41	77	22	23	33		40	55	41	81	24	24	31		39	52	41
23	F	81	LE - NPDS	21	543	24.61	18	10	7	7	7	-6.23	5.23	-5.86	3.07	-4.81	3.18	-4.6	2.89	-8.51	5.83		86	93	70	136	83	65	101		91	94	85	119	93	77	99		75	74	74	97	75	61	85		77	87	73
24	M	66	RE - NPDS	18	547	23.83	26	13	13	12	15	-22.72	6.95	-20.02	10.74	-20.47	9.82	-19.5	10.74	-17.46	12.3		45	51	65	48	34	26	45		54	50	75	59	38	27	55		47	47	71	51	37	25	47		44	49	65
25	F	54	LE - NPDS	22	512	23.52	16	13	12	18	15	-5.46	3.26	-4.08	3.63	-3.86	2.98	-5.01	6.12	-5.34	4.94		54	75	46	51	42	52	48		50	76	45	48	42	48	48		50	76	45	49	41	47	46		50	73	44
26	M	66	LE - NPDS	16	534	21.98	16	10	10	14	15	-3.34	6.39	-2.45	7.41	-4.22	7.11	-2.06	6.39	-2.2	5.1		88	148	56	112	99	76	82		89	145	55	109	98	79	82		88	146	56	111	103	81	79		89	153	68
27	M	82	LE - NPDS	16	534	23.9	15	10	13	12	14	-7.97	5.38	-5.13	2.58	-6.86	2.44	-5.1	3.48	-5.44	4.09		69	55	65	91	72	58	86		68	55	66	87	75	55	83		65	54	60	87	68	53	84		65	51	60
28	M	54	RE - NPDS	16	509	22.49	22	6	5	5	5	-2.98	3.02	-3.08	2.3	-3.05	1.8	-3.46	4.49	-2.27	4.17		100	127	73	142	101	85	115		133	163	88	155	142	110	194		127	137	90	178	117	89	136		94	111	72
29	M	54	LE - NPDS	16	542	24.36	19	12	13	11	12	-28.47	8.08	-25.69	10.12	-27.56	9.08	-26.6	9.52	-26.47	9.93		41	48	29	47	42	42	62		43	36	28	42	34	36	56		37	40	25	35	38	34	56		37	43	28
[truncated: 18 more columns]
